# Supplementary material for: Nitric oxide synthesis by nitrate reductase is regulated during development in A spergillus
Source: Mol Microbiol. 2015 Oct 14;99(1):15–33. doi: 10.1111/mmi.13211 (PMC4982101; doi:10.1111/mmi.13211)
Supplement: Supplementary file 1 — Supporting information [file MMI-99-15-s001.zip]

Archive with 2 entries (2 files):
- MMI_13211_supp-0001-Marcos_et_al_FiguresSup-spelling.ppt
- MMI_13211_supp-0002-Marcos_et_al_SUP-MAT.pdf
